# Supplementary material for: Isolation and Functional Characterization of a Floral Repressor, BcMAF1, From Pak-choi (Brassica rapa ssp. Chinensis)
Source: Front Plant Sci. 2018 Mar 6;9:290. doi: 10.3389/fpls.2018.00290 (PMC5845726; doi:10.3389/fpls.2018.00290)
Supplement: TABLE S1 — Primers used in the paper. [file Table_1.xlsx]

## Sheet: Sheet1
Table S1. Primers used in the paper
Primer		Sequence(5'-3')
Cloning
BcMAF1-S		ATGGGAAGAAGAAAAGTGGAGATC
BcMAF1-A		TTACTTTAGGAGCGGGAGGGTCTCTG
BcMAF2-S		ATGGGGAGAAGAAAAGTAGAGATCA
BcMAF2-A		TTACTTGAGCAGCGGGAGAGTTTCC
BcSOC1-S		ATGGTGAGGGGAAAAACTCAGATGA
BcSOC1-A		TCACTTTCTTGAAGAACAAGGTAAC
BcFT1-S		ATGTCTTTAAGTAATAGAGATCCTC
BcFT1-A		CTAACTTCTTCGTCCTCCGCAGCCA
BcFT2-S		ATGTCTGTAAATAACAGAGATCCTC
BcFT2-A		CTAAGTTCTTCGTCCTCCGCAGCCA
BcAP3-S		ATGGCGAGAGGGAAGATCCAGATCA
BcAP3-A		TTATTCAAGAAGGTGGAAGGTAATG
Overexpression
BcMAF1-S-Spe1 (O1)		GGACTAGTATGGGAAGAAGAAAAGTGGAGATC
BcMAF1-A-BamH1 (O2)		CGGGATCCCTTTAGGAGCGGGAGGGTCT
VIGS
CP-F		TCCACCCTCACCACCTTC
CP-R		GGGACAGACCTCGCTAACT
SEFA PCR
proBcMAF2	SP1	CGAACACCAAGAACATATCTAGGCC
	SP2	CGAAAAGCCCTAGATTTGAAGTTTC
	SP3	GCTTACTTGTCACCGGAAGAGGAG
proBcAP3	SP1	GTGAGCGCTCCAAACATCAACATCA
	SP2	GTTCTATAAACCAACAAGACCACAC
	SP3	TGGTGTTAGGGCTGATAAACTCATG
qPCR
qAtActin-S		TTGACAATTGATGCAAACAATGACG
qAtActin-A		CCATTGCTTAATTCCACGGACAAAC
qAtAP3-S		ATCAGCCCTAACACCACAACGA
qAtAP3-A		CGTCCAAACACTCACCTAGCCT
qAtMAF2-S		CAAGTCTGCCTCCGGTGACA
qAtMAF2-A		GAAGGGACTTCACTTCCCCCA
qAtFT-S		AGTCCTAGCAACCCTCACCTCC
qAtFT-A		CCTGCCAAGCTGTCGAAACA
qAtSOC1-S		ATCGAGTCAGCACCAAACCG
qAtSOC1-A		TTCCTATGCCTTCTCCCAAGAG
qAtAP1-S		CCTTTTCTCAACATGGGTGGTC
qAtAP1-A		GGTTGCAGTTGTAAACGGGTTC
qAtETR1-S		GGGTGGTAGTGGGCTTGGC
qAtETR1-A		GGAATGGCTGGAACTTTCGGTA
qBcActin-S		GTTGCTATCCAGGCTGTTCT
qBcActin-A		AGCGTGAGGAAGAGCATAAC
qBcMAF1-S		AGTAGATATAGTCCAGTGCAAGTG
qBcMAF1-A		CCTTCACCCTCTGTTTCCGGAAGCC
qBcMAF2-S		CGAGACTGCTCTGTCTGC
qBcMAF2-A		TCCTTCCGTTCGTCGTCC
qBcAP3-S		TCAGCCCTAACACCACAACG
qBcAP3-A		GCTCCTGAATATCAAGCTCGTC
qBcSOC1-S		TGGGAGAAGGCATTGGATCA
qBcSOC1-A		CTTGGGCTACTGTCCTCGTCA
qBcFT1-S		GTCCTAGCAATCCTCACCTCCG
qBcFT1-A		CGCCATCCTGGTTCATACACTG
qBcFT2-S		TCCTAGCAACCCGCACCTT
qBcFT2-A		GAACAATACCAGCACGAGACGA
qBcAP1-1-S		AGGAGAAGGCGATACAGGAACA
qBcAP1-1-A		GGCGGAGGTGGAGGCATA
qBcAP1-2-S		GGGAAGGGGTAGGGTTCAGTT
qBcAP1-2-A		GACCAGTTCGTATTGGAGTCGG
qBcETR1-S		AATCTGCCGTCTTCCCTTACAG
qBcETR1-A		GGGTGGTGAAGGTCCATAGGT
qBcPDS-S		CAAAATGGGGTTTTGGAGGC
qBcPDS-A		TGCAGGACGAGGAGCACTACG
Yeast one hybrid
proBcAP3-S-HindIII (Y1)		CCCAAGCTTGGCTTGTTACTTACACTGATCCC
proBcAP3-A-XhoI (Y2)		CCGCTCGAGTTTTCTTCTCTCTATTTAGTTTTTGATATT
proBcMAF2-S-HindIII (Y3)		CCCAAGCTTCTTAATGACTAGACTCGGGTTCAA
proBcMAF2-A-XhoI (Y4)		CCGCTCGAGGGCTGCTTCTTCCGACAAG
BcMAF1-S-EcoRI		CGGAATTCATGGGAAGAAGAAAAGTGGAGATC
BcMAF1-A-SacI		CGAGCTCCTTTAGGAGCGGGAGGGTCT
LUC
proBcAP3-S-KpnI		GGGGTACCGGCTTGTTACTTACACTGATCCC
proBcAP3-A-XhoI		CCGCTCGAGTTTTCTTCTCTCTATTTAGTTTTTGATATT
proBcMAF2-S-KpnI		GGGGTACCCTTAATGACTAGACTCGGGTTCAA
proBcMAF2-A-XhoI		CCGCTCGAGGGCTGCTTCTTCCGACAAG
