# Supplementary material for: Isolation and Functional Characterization of a Floral Repressor, BcMAF1, From Pak-choi (Brassica rapa ssp. Chinensis)
Source: Front Plant Sci. 2018 Mar 6;9:290. doi: 10.3389/fpls.2018.00290 (PMC5845726; doi:10.3389/fpls.2018.00290)
Supplement: TABLE S2 — Sequences of oligonucleotides used for VIGS. [file Table_2.XLSX]

## Sheet: Sheet1
Table S2. Sequences of oligonucleotides used for VIGS
Name of	Sequence (5'-3')
corresponding gene
BcMAF1	CTAGCCAGCTAACAAAGATGGAGAAGAAGAGGCTTCCGGA
	TCCGGAAGCCTCTTCTTCTCCATCTTTGTTAGCTGGCTAG
BcPDS	TTGAGGAACAACGAGATGCTGACATGGCCAGAGAAAATAA
	TTATTTTCTCTGGCCATGTCAGCATCTCGTTGTTCCTCAA
