# Supplementary material for: Isolation and Functional Characterization of a Floral Repressor, BcMAF1, From Pak-choi (Brassica rapa ssp. Chinensis)
Source: Front Plant Sci. 2018 Mar 6;9:290. doi: 10.3389/fpls.2018.00290 (PMC5845726; doi:10.3389/fpls.2018.00290)
Supplement: TABLE S3 — Information of the promoters of BcMAF2 and BcAP3. [file Table_3.XLSX]

## Sheet: Sheet1
Table S3. Information of the promoters of BcMAF2 and BcAP3.
Gene	Promoter	Number of	Position of the CArG box
name	length	the CArG box
BcAP3	1000	2	"+" Strand: 325-334
			"+" Strand: 674-683
BcMAF2	2000	1	"+" Strand: 1886-1895
