# Supplementary material for: Isolation and Functional Characterization of a Floral Repressor, BcMAF1, From Pak-choi (Brassica rapa ssp. Chinensis)
Source: Front Plant Sci. 2018 Mar 6;9:290. doi: 10.3389/fpls.2018.00290 (PMC5845726; doi:10.3389/fpls.2018.00290)
Supplement: TABLE S4 — Days from sowing to the time of bolting in the silenced Pak-choi plants. [file Table_4.xlsx]

## Sheet: Sheet1
Table S4. Days from sowing to the time of bolting in the silent Pak-choi seedlings.
Name of Pak-choi seedling	The time of bolting
pTY(control)	53
pTY-BcMAF1-1	42
pTY-BcMAF1-5	40
